# Supplementary material for: Persistent visual impairments following mild-to-moderate ischemic stroke
Source: Front Ophthalmol (Lausanne). 2025 May 26;5:1505836. doi: 10.3389/fopht.2025.1505836 (PMC12146193; doi:10.3389/fopht.2025.1505836)
Supplement: Supplementary file 1 [file Table1.xlsx]

## Sheet: Stroke Reviews
1	DX	Gender	Age	Test Day	Best Eye VA	Best Eye Van	Best Eye time	Best Eye mins	FT Contral Lesion	FT		Best Eye MD	SLURP errors	SLURP total time(s)	Review (MONTHS)	Best Eye VA	Best Eye VaN	Best Eye Time(s)	FT Cont Lesion	Motor PC	GH	Vision PC	Best Eye MD	Slurp rev erros	SLURP total time(s)	VFD	R hemianopia	L hemianopia	R sup quadranopa	R inf quadranopia	L sup quadranopia	L inf quadranopia	Normal	OCT		Ave FT (T&R)	Ave SLURP (s)	Diff slurp
2	R cerebellar	M	77	2	0.1	0.3	176	2.93333	26	29	1	-1.79	33	134.281	3	0	0.1	130	30	Lleg slow,slurred speech	dm,ht,ASPIRIN	ok	0.93	20	84.32	normal/mild depression in sensitivty?								N/A		28	109.3	49.961
3	R MCA	F	53	2	0	0.2	190	3.16667	29	29	0	-1.1	2	36.242	2	0	0	115	30	ok	HT,chol	ok	-0.05	3	32.54	normal					1			A		29.5	34.391	3.702
4	R OCC	M	66	3	0	0.3	160	2.66667	30	14	1	-6.32	12	60.23	3	0	0.1	135	30	good	dm,ht,ASPIRIN,chol	L blur on upper gaze	-3.34	10	50.41	L superior quadranopia					1					30	55.32	9.82
5	R MCA	M	55	4	0.1	0.3	206	3.43333	20	18.5	1	-6.79	3	29.885	3	0	0	130	30	good	aspirin,statin	good	-0.29	3	28.61	inferior altitudinal defect										25	29.2475	1.275
6	R OCC	F	57	3	0.1	0.4	193	3.21667	28	30	1	-15.05	13	77.116	2	0	0.2	137	24	good	HT,aspirin	vision better	-13.53	9	55.43	L hemianopia		1								26	66.273	21.686
7	L cerebrellar	M	62	2	0.1	0.4	143	2.38333	28	30	0	-0.29	39	104.192	3	0	0.1	134	29				0.14	23	46.711	resolving R hemianopia?			1							28.5	75.4515	57.481
9	L MCA	M	63	6	0.2	0.4	123	2.05	30	30	0	-0.1	14	46.283	2.5	0	0.1	126	30	R side arm/leg strength improving	HT	vision improving	-0.05	17	46.578	Resolving R hemianopia?	1									30	46.4305	-0.295
10	L cerebrellar,no DR,D2	M	68	2	0	0.3	185	3.5	30	30	0	0.46	43	201.85	3	0.1	0.2	160	9	ok	heart,HT,DM meds	R side blur since stroke	-2.51	18	83.453	normal							1			19.5	142.651	118.397
11	L OCCI	M	78	5	0.1	0.5	182	3.03333	3	7	1	-10.98	16	83.518	3	0.1	0.3	160	12	ok	heart,HT,anxiety meds	difficulty prolong focusing	-9.92	11	92.589	R incongrous hemianopia	1									7.5	88.0535	-9.071
12	R large PCA	F	66	5	0.3	0.8	197	3.28333	4.5	0	1	-19.88	32	196.43	3	0.1	0.1	189	10				-17.1	20	109.663	L hemianopia		1								7.25	153.047	86.767
13	d2,R ICA stenosis,R arm weakness,feels vision ok wearing svns,lEE 6m ago	M	55	2	0	0.1	212	3.53333	24	17	1	-5.83	26	58.164	3	0	0.1	132	30	with physio,improving	DM,HT	Rside vision blur	0.06	26	47.777	normal							1			27	52.9705	10.387
14	L cerebrellar	M	44	3	0	0	114	1.9	30	30	0	0.6	9	59.043	2.5	0	0	115	30	h/as since post stroke	aspirin,statin	OK	-0.05	3	21.771	normal							1	A		30	40.407	37.272
15	L posterior parietal	M	66	2	0.1	0.4	194	3.23333	18	7.5	1	-10.53	41	162.205	3	0.1	0.1	141	26	intermittent occi h/as	HT,DM meds	postroke night driving blur	0.05	30	99.456	R incongrous hemianopia	1									22	130.831	62.749
16	R ACA	M	62	5	0	0.1	247	4.11667	29	29	1	-4.23	12	88.955	3	0	0.2	138	30	good	HT,chol	good	-0.03	11	56.046	normal							1	A-bi temp thinning		29.5	72.5005	32.909
17	L cerebrellar	M	70	2	0.1	0.2	228	3.8	15	22	1	-8.86	9	72.917	6	0	0.2	152	29	ok	DM,ht,chol	ok	-0.75	14	42.777	R resolving hemianopia?	1									22	57.847	30.14
18	R MCA	F	70	1	0.1	0.1	223	3.716	23	20.5	1	-7.23	10	64.303	6	0.1	0.2	179	29	ok	dm,ht,chol	ok	-0.21	58	69.517	mild resolving L hemianopia?		1								26	66.91	-5.214
19	L basal ganglia stroke	M	61	4	0.2	0	128	2.13	29	28	0	-0.4	23	123.8	6	0	0	121	29	ok	HT,chol	ok	-0.23	16	81.186	normal							1			29	102.493	42.614
20	R occipital stroke	F	65	7	0.1	0.6	187	3.11667	24	4.5	1	-6.86	18	65.779	4.5	0.1	0.4	179	23	R sided h/a,arthertis wheelchair bounded now	plaquenil,dm,ht	L sided blur	-7.23	27	65.578	mild resolving L quadrantanopia					1			A		23.5	65.6785	0.201
21	R frontal lobe ischemic	M	82	4	0.1	0.1	206	3.43	23	28	1	-1.54	24	52.378	6	0.1	0.3	199	24	general weakness	DM,HT	good	-1.61	17	57.58	mild R hemianopia?	1									23.5	54.979	-5.202
22	L PCA	F	93	6	0.2	0.1	216	3.6	19	18	1	-4.67	52	187.282	6	0.2	0.2	162	10	ok	DM	horiz d/v poststroke	-2.32	30	110.459	mild resolving R hemianopia?	1									14.5	148.87	76.823
								Corel FT:SLURP	-0.276027									Correl	-0.721999																correl	-0.622847
	Mean		65.65	3.5	0.095	0.28	185.5	3.11213	23.125	21.1		-5.5695	21.55	95.2426	3.675	0.045	0.145	146.7	24.7				-2.902	18.3	64.1226
	STDEV		8.41955	1.68034	0.0832352	0.208637	36.8941	0.624477	8.41184	10.3178		5.73717	13.0059	51.6	1.29762	0.0485071	0.108465	22.1982	7.33422				5.32799	12.9697	25.2791
	R MCA	F	53	2	0	0.2	190	3.16667	29			-1.1		36.242	2	0	0	115	30				-0.05		32.54	normal
	L cerebrellar,no DR,D2	M	68	2	0	0.3	185	3.5	30			0.46		201.85	3	0.1	0.2	160	8.75				-2.51		83.453	normal
	d2,R ICA stenosis,R arm weakness,feels vision ok wearing svns,lEE 6m ago	M	55	2	0	0.1	212	3.53333	17			-5.83		58.164	3	0	0.1	132	28				0.06		47.777	normal
	L cerebrellar	M	44	3	0	0	114	1.9	30			0.6		59.043	2.5	0	0	115	30				-0.05		21.771	normal
	R ACA	M	62	5	0	0.1	247	4.11667	29			-4.23		88.955	3	0	0.2	138	26				-0.03		56.046	normal
	L basal ganglia stroke	M	61	4	0.2	0	128	2.13	28			-0.4		123.8	6	0	0	121	30				-0.23		81.186	normal
	L MCA	M	77	2	0.1	0.3	176	2.93333	29			-1.79		134.281	3	0	0.1	130	30				0.93		84.32	mild sensitvity loss
	R OCC	M	66	3	0	0.3	160	2.66667	14			-6.32		60.23	3	0	0.1	135	30				-3.34		50.41	L superior quadranopia
	R MCA	M	55	4	0.1	0.3	206	3.43333	18.5			-6.79		29.885	3	0	0	130	30				-0.29		28.61	inferior altitudinal defect
	R OCC	F	57	3	0.1	0.4	193	3.21667	15			-15.05		77.116	2	0	0.2	137	13				-13.53		55.43	L hemianopia
	L cerebrellar	M	62	2	0.1	0.4	143	2.38333	30			-0.29		104.192	3	0	0.1	134	28				0.14		46.711	resolving R hemianopia?
	L MCA	M	63	6	0.2	0.4	123	2.05	30			-0.1		46.283	2.5	0	0.1	126	30				-0.05		46.578	Resolving R hemianopia?
	L OCCI	M	78	5	0.1	0.5	182	3.03333	7			-10.98		83.518	3	0.1	0.3	160	19				-9.92		92.589	R incongrous hemianopia
	R large PCA	F	66	5	0.3	0.8	197	3.28333	0			-19.88		196.43	3	0.1	0.1	189	1.5				-17.1		109.663	L hemianopia
	L posterior parietal	M	66	2	0.1	0.4	194	3.23333	7.5			-10.53		162.205	3	0.1	0.1	141	28				0.05		99.456	R incongrous hemianopia
	R frontal lobe ischemic	M	82	4	0.1	0.1	206	3.43	28			-1.54		52.378	6	0.1	0.3	199	14				-1.61		57.58	mild R hemianopia?
	L cerebrellar	M	70	2	0.1	0.2	228	3.8	22			-8.86		72.917	6	0	0.2	152	20				-0.75		42.777	R resolving hemianopia?
	R MCA	F	70	1	0.1	0.1	223	3.716	20.5			-7.23		64.303	6	0.1	0.2	179	30				-0.21		69.517	mild resolving L hemianopia?
	L PCA	F	93	6	0.2	0.1	216	3.6	25			-4.67		187.282	6	0.2	0.2	162	18				-2.32		110.459	mild resolving R hemianopia?
	R occipital stroke	F	65	7	0.1	0.6	187	3.11667	27			-6.86		65.779	4.5	0.1	0.4	179	24				-7.23		65.578	mild resolving L quadrantanopia

## Sheet: Worsened at Recovery
UR		Name	DX	Gender	Age	Test Day	Best Eye VA	Best Eye Van	Best Eye MD	SLURP total time(s)	After 3M	Best Eye VA	Best eye VAn	VF-MD	slurp				Affected VA
	44	Wayne Russel	L cerebrellar,no DR,D2	M	68	2	0	0.3	0.46	201.85		0.1	VA						1 line
		VAn																	Affected VAn
	48	Stephen Collins	R ACA	M	62	5	0	0.1	-4.23	88.955		0	0.2						1 line
	11	Konstandinos Valsmis	R frontal lobe ischemic	M	82	4	0.1	0.1	-1.54	52.378		0.1	0.3						2 lines
	22	Martha Oluszynec	L PCA	F	93	6	0.2	0.1	-4.67	187.282		0.2	0.2						1 line
	20	Mara Serovska	R MCA	F	70	1	0.1	0.1					0.2
		VF
	44	Wayne Russel	L cerebrellar,no DR,D2	M	68	2	0	0.3	0.46	201.85		0.1	0.2	-2.51
	50	Paul Ralph	L cerebrellar	M	44	3	0	0	0.6	59.043		0	0	-0.05
	62	Mirta Ventureira	R occipital stroke	F	65	7	0.1	0.6	-6.86	65.779		0.1	0.4	-7.23	65.578											65.578	mild resolving L quadrantanopia
	11	Konstandinos Valsmis	R frontal lobe ischemic	M	82	4	0.1	0.1	-1.54	52.378		0.1	0.3	-1.61
		SLURP
	38	Brian Robertson	L MCA	M	63	6	0.2	0.4	-0.1	46.283		0	0.1	-0.05	46.578											46.578	Resolving R hemianopia?	1
	51	Ludwig Van geremen	L OCCI	M	78	5	0.1	0.5	-10.98	83.518		0.1	0.3	-9.92	92.589											92.589	R incongrous hemianopia	1
	11	Konstandinos Valsmis	R frontal lobe ischemic	M	82	4	0.1	0.1	-1.54	52.378		0.1	0.3	-1.61	57.58											57.58	mild R hemianopia?	1
	20	Mara Serovska	R MCA	F	70	1	0.1	0.1	-7.23	64.303		0.1	0.2	-0.21	69.517											69.517	mild resolving L hemianopia?		1

## Sheet: Controls Reviews
Date	Name	Gender	Age	RE VA	RE VAn	RE time	RE mins	RE FT	RE MD	SLURP errors	SLURP total time(s)	R sided FT	Repeat (M)	3M RE VA	3M RE VAn	3M RE time	3M Mins	RE FT	3M RE MD	SLURP errors	SLURP total time(s)	R sided FT	Voucher handed	Health condition				Slurp (s)	Initial	Retest	Ave	Diff						FAILS		MD (dB)	Initial	Retest	Ave	Diff
2020-04-08	1	F	60	0	0	116	1.93	30	0.43	5	60.776	30	3	0	0	158	2.63	28	-0.23	4	42.948	29	#001207					C1	60.776	42.948	51.862	17.828								C1	0.43	-0.23	0.1	-0.66
2021-04-30	2	F	50	0	0.2	116	1.93	30	0.51	16	53.51	30	1	0	0.1	116	1.93	30	0.08	18	34.907	30						C2	53.51	34.907	44.2085	18.603								C2	0.51	0.08	0.295	-0.43
2021-05-23	3	M	55	0	0	126	2.1	30	-0.57	8	35.173	30	1	0	0	127	2.11667	30	-0.42	4	23.586	30						C3	35.173	23.586	29.3795	11.587								C3	-0.57	-0.42	-0.495	0.15
2021-08-16	4	M	62	0	0.2	113	1.88333	30	0.6	32	24.704	30	3	0	0.2	143	2.38333	30	0.32	6	35.378	30	161					C4	24.704	35.378	30.041	-10.674								C4	0.6	0.32	0.46	-0.28
2021-09-15	5	F	62	0	0.1	159	2.65	26	-0.7	3	35.963	26	1	0	0	127	2.11667	30	-0.88	12	55.642	30	1206					C5	35.963	55.642	45.8025	-19.679								C5	-0.7	-0.88	-0.79	-0.18
2021-12-03	6	M	78	0	0	119	1.98333	28	0.84	20	53.576	26	1	0	0	132	2.2	21	0	9	49.801	18	E-gift 2,3	mild cats,no dr ou				C6	53.576	49.801	51.6885	3.775								C6	0.84	0	0.42	-0.84
2021-12-16	7	F	68	0	0	130	2.16667	30	0.4	12	52.445	30	1	0	0	130	2.16667	30	-0.03	9	48.11	30	001216 OR 001219	Normal EE				C7	52.445	48.11	50.2775	4.335								C7	0.4	-0.03	0.185	-0.43
2021-12-17	8	F	70	0	0.1	126	2.1	30	0.07	16	63.12	30	1	0	0	126	2.1	30	0.73	11	56.644	30	#001218	Normal EE				C8	63.12	56.644	59.882	6.476								C8	0.07	0.73	0.4	0.66
2022-01-07	9	M	66	0	0.2	141	2.35	27	-0.08	5	69.379	28	1	0	0.1	123	2.05	29	0.01	6	53.241	28	#001213	Normal EE,MILD L cat				C9	69.379	53.241	61.31	16.138								C9	-0.08	0.01	-0.035	0.09
2022-01-07	10	F	60	0	0.1	134	2.23333	21	-0.94	8	53.31	26	1	0	0	121	2.01667	29	0.34	8	48.244	28	#001208	Normal EE				C10	53.31	48.244	50.777	5.066								C10	-0.94	0.34	-0.3	1.28
2022-01-28	11	F	63	0	0.1	127	2.11667	30	-0.14	8	31.239	30	1	0	0.1	126	2	30	-0.14	9	24.972	30	#001216	Normal EE				C11	31.239	24.972	28.1055	6.267								C11	-0.14	-0.14	-0.14	0
2022-02-04	12	M	66	0	0.1	163	2.71667	27	-1.16	15	61.116	26	1	0	0.2	148	2.46667	29	-0.88	13	66.448	30	#001215	Normal EE				C12	61.116	66.448	63.782	-5.332								C12	-1.16	-0.88	-1.02	0.28
2022-02-01	13	F	73	0	0.1	143	2.38333	24.75	-0.88	10	33.641	23.5	1	0	0.1	138	2.3	27	-1.1	5	28.707	28	#001212	Normal EE				C13	33.641	28.707	31.174	4.934								C13	-0.88	-1.1	-0.99	-0.22
2022-02-11	14	F	77	0	0.2	150	2.5	21.5	-0.92	10	31.933	15	1	0	0	125	2.08333	27	0.95	17	40.174	28	#001211	Normal EE				C14	31.933	40.174	36.0535	-8.241								C14	-0.92	0.95	0.015	1.87
2022-02-18	15	M	67	0	0	128	2.13333	30	0.01	1	37.47	30	1	0	0	125	2.08333	30	0.1	10	48.976	30	#001214	Normal EE				C15	37.47	48.976	43.223	-11.506								C15	0.01	0.1	0.055	0.09
2022-03-05	16	M	67	0	0	143	2.38333	30	0.21	1	36.908	30	1	0	0	148	2.46667	30	0.38	5	28.773	30	E-gift 5	Normal EE,MILD L cat				C16	36.908	28.773	32.8405	8.135								C16	0.21	0.38	0.295	0.17
2022-03-30	17	M	70	0	0	137	2.28333	28	-0.58	9	40.374	28	1	0	0	128	2.13333	30	0.16	9	55.243	30	E-gift 6	Normal EE,mild cats,no dr				C17	40.374	55.243	47.8085	-14.869								C17	-0.58	0.16	-0.21	0.74
2022-03-30	18	F	72	0	0	152	2.53333	26	-0.84	18	53.445	26	1	0	0	164	2.73333	22.75	-1.21	23	47.643	19.5	E-gift 7	Normal EE,mild catw				C18	53.445	47.643	50.544	5.802								C18	-0.84	-1.21	-1.025	-0.37
2022-03-30	19	M	61	0	0	156	2.6	30	-0.2	10	40.574	30	1	0	0	156	2.6	30	0.51	6	53.843	30	E-gift 8	Normal EE				C19	40.574	53.843	47.2085	-13.269								C19	-0.2	0.51	0.155	0.71
2022-04-01	20	M	73	0	0.1	132	2.2	28	0.73	18	56.177	30	1	0	0.1	121	2.01667	30	0.53	10	56.182	30	#0012	Normal EE,NO DR				C20	56.177	56.182	56.1795	-0.005								C20	0.73	0.53	0.63	-0.2
																											Alphonsus De Kort	S1	134.281	84.32	109.3	49.961								S1	-1.79	0.93	-0.43	-2.72
																											Julianne Charity	S2	36.242	32.54	34.391	3.702								S2	-1.1	-0.05	-0.575	-1.05
		Mean	66	0	0.075	135.55	2.25883	27.8625	-0.1605	11.25	46.2417	27.725	1.2	0	0.045	134.1	2.22967	28.6375	-0.039	9.7	44.9731	28.425					Juanita Galindo	S3	60.23	50.41	55.32	9.82								S3	-6.32	-3.34	-4.83	-2.98
		StdEV	7.07851	0	0.0786398	14.9542	0.234499	2.82316	0.628712	8.50241	14.4531	3.63996	0.615587	0	0.0686333	13.9091	0.235848	2.5281	0.599262	4.98524	12.0555	3.41543					Craig Barnes	S4	29.885	28.61	29.2475	1.275								S4	-6.79	-0.29	-3.54	-6.5
																											Belinda Caton	S5	77.116	55.43	66.273	21.686								S5	-15.05	-13.53	-14.29	-1.52
																											Qi Yuan He	S6	104.192	46.711	75.4515	57.481								S6	-0.29	0.14	-0.075	-0.43
		Mean Age			VA mean	VAn mean	MD mean	SLURP time mean	SLURP err mean	FT on R /cont side																	Brian Robertson	S7	46.283	46.578	46.4305	-0.295								S7	-0.1	-0.05	-0.075	-0.05
		66	n=20	Cont Ini	0	0.1	-0.1605	46.2416	11.25	27.725																	Wayne Russel	S8	201.85	83.453	142.651	118.397								S8	0.46	-2.51	-1.025	2.97
			n=20	Cont 3m	0	0.1	-0.035	48.73	9.7	28.425																	Ludwig Van geremen	S9	83.518	92.589	88.0535	-9.071								S9	-10.98	-9.92	-10.45	-1.06
								44.9731																			Irene Rowlings	S10	196.43	109.663	153.047	86.767								S10	-19.88	-17.1	-18.49	-2.78
		65.65	n=20	Stroke Ini	0.1	0.3	-5.57	95.24	21.55	23.125																	Darren Merceica	S11	58.164	47.777	52.9705	10.387								S11	-5.83	0.06	-2.885	-5.89
			n=20	Stroke 3m	0	0.1	-2.9	64.12	18	24.7																	Paul Ralph	S12	59.043	21.771	40.407	37.272								S12	0.6	-0.05	0.275	0.65
																											Kelsall Togatuki	S13	162.205	99.456	130.831	62.749								S13	-10.53	0.05	-5.24	-10.58
Excluded:																											Stephen Collins	S14	88.955	56.046	72.5005	32.909								S14	-4.23	-0.03	-2.13	-4.2
2021-12-02	Connie Fenech	F	75	0	0.5	179	2.98333	4.5	-5.18	51	143.546	6	1	0	0.6	194	3.23333	21.5	-4.79	44	80.934	26	E-gift 1	prev post traumatic experience,gets anxious with VF/SLURP testing			Milan Tordovic	S15	72.917	42.777	57.847	30.14								S15	-8.86	-0.75	-4.805	-8.11
2021-12-17	Mara Markovska	F	72	0	0	198	3.3	18	-9.6	18	30.64	14	1	0	0.1	154	2.56667	21	-1.45	26	55.309	30	#001217	Normal EE+Mod allergic conj only			Mara Serovska	S16	64.303	69.517	66.91	-5.214								S16	-7.23	-0.21	-3.72	-7.02
2022-02-18	Dennis Mifsud	M	62	0	0.1	136	2.26667	28	0.25	14	192.398	28	1	0	0.1	130	2.16667	28	-0.86	6	182.456	28	#001210	Normal EE			Timothy Crotty	S17	123.8	81.186	102.493	42.614								S17	-0.4	-0.23	-0.315	-0.17
																											Mirta Ventureira	S18	65.779	65.578	65.6785	0.201								S18	-6.86	-7.23	-7.045	0.37
																											Konstandinos Valsmis	S19	52.378	57.58	54.979	-5.202								S19	-1.54	-1.61	-1.575	0.07
																											Martha Oluszynec	S20	187.282	110.459	148.87	76.823								S20	-4.67	-2.32	-3.495	-2.35
																																												Change
																												Con 95%			28.7107	-17.3942								Con 95%			-1.02262	-0.7545
																												Correl T v R	0.834917		0.817007	18.2422								Correl T v R	0.81415		0.817007	1.59536
																												R-sqr	0.697087		0.6675									R-sqr	0.66284		0.6675
																																											Con	AIS
																														bias	1.26855	31.1201										bias	0.1215	-2.6675
																														LoA	22.1092	69.4272										LoA	1.29704	6.71369
																														CoR	31.2624	98.1701										CoR	1.83401	9.49316
